# Supplementary material for: Associations of nicotidamide-N-methyltransferase, FTO, and IRX3 genetic variants with body mass index and resting energy expenditure in Mexican subjects
Source: Sci Rep. 2020 Jul 10;10:11478. doi: 10.1038/s41598-020-67832-7 (PMC7351746; doi:10.1038/s41598-020-67832-7)
Supplement: Supplementary file 1 — Supplementary file1 (XLSX 42 kb) [file 41598_2020_67832_MOESM1_ESM.xlsx]

## Sheet: Hoja1
Género	Edad	DEL/OBES	Peso	IMC	Glucosa	col T	HDL-C	LDL-C	Triglicer	REE	Grelina	Leptina	Insulina	HOMA-IR	rs694539	rs1941404	rs1421085	IRX3 rs3751723	Co MNA1	DiacSpm
1	38	0	70.5	23.0204	83	125	72	41	60	1695	102.278	18.4554	4.1	0.840247	0	0	0	1	20	0.61
0	36	0	59	24.7	86	156	58	58.4	198	1564	61.0059	5.11379	3.4	0.721975	0	0	0	0	20	0.37
1	21	0	53	20.9644	101	167	64.4	81.2	107	1589	80.1626	41.5494	11	2.74321	0	2	1	2	20	1.1
1	36	0	56.2	20.1513	98	183	73	97.4	63	1142	109.872	10.6643	4	0.967901	0	0	0	1	11.2	0.65
1	23	0	53.2	22.4321	96	125	63	47.2	74	1372	142.277	10.5884	6.1	1.44593	1	0	1	1	12.4	2.57
0	36	0	70.5	23.2858	85	182	53	103.4	128	1713	165.978	4.39621	4.9	1.02839	0	0	1	1	8.6	4.43
0	34	0	73	24.3911	97	169	56	73.6	197	1326	375	29.0223	5.5	1.31728	0	1	1	1	9.2	1.8
1	37	0	65.5	23.7698	94	201	72	117.8	56	1745	105.12	22.2192	5.7	1.32296	0	0	0	2	7.2	0.44
1	24	0	62	23.6244	88	232	74	119.6	192	1429	453.1	40.4127	10.3	2.23802	1	0	0	0	9.8	1.11
1	22	0	48	18.75	89	138	60	62	80	1091	47.7034	23.3308	6.6	1.45037	0	1	0	0	7.8	1.66
1	25	0	58	21.048	87	154	68	73.8	61	1374	92.0961	41.3079	5.1	1.09556	0	0	1	1	13.6	0.83
1	28	0	65	24.7676	79	180	49	112.6	92	1550	84.7609	14.3643	4.6	0.897284	0	1	0	1	8.2	0.34
1	30	0	58.4	20.1601	76	191	70	103	90	1614	127.234	1.86909	5.7	1.06963	1	1	1	1	7.2	1.1
0	31	0	72	23.0079	89	178	62	95	105	2121	428.3	41.9065	8.7	1.91185	1	0	0	1	8.2	2.04
1	22	0	58	23.2335	79	130	54	38	190	1247	113.871	10.1488	5.4	1.05333	2	0	0	0	8	0.1
1	49	0	58.15	21.8864	87	172	51	70.2	254	1277	126.632	40.7681	4.1	0.880741	0	1	0	1	17	9.18
1	41	0	56.5	23.2166	87	189	67	100.2	109	1356	104.87	65.8365	8	1.71852	0	1	1	1	8	0.96
1	33	0	56	22.0124	101	184	70	95.2	94	1171	61.5705	6.79832	6.1	1.52123	0	0	1	0	8.2	0.81
1	33	0	67.2	22.715	78	136	70	54.4	58	1269	101.37	22.1185	10.8	2.08	1	0	1	1	7.6	0.77
1	33	0	61	24.7475	90	165	64	83.8	86	1501	110.903	31.1834	9.1	2.02222	1	2	0	2	8.6	0.5
1	36	0	68	23.5294	81	202	73	121.2	39	1535	110.776	15.1049	10	2	0	0	0	0	9.2	0.5
0	25	0	64.95	21.9544	99	199	74	104	105	1608	61.4403	2.8525	6.3	1.54	0	0	0	0	9.2	1.065
0	30	0	80.15	24.6554	57	127	64	51.8	56	2081	61.8558	4.09976	5	0.703704	0	0	0	2	8	0.58
1	21	0	54	23.0681	97	178	56	94.2	139	1324	94.6366	20.8173	6.8	1.62864	0	1	1	2	19	0.15
1	20	0	44	18.7962	88	116	62	40.4	68	1205	135.369	11.8203	5.7	1.23852	1	1	1	0	7.6	2.48
1	24	0	63.8	24.0129	87	141	60	64.2	84	1276	148.038	21.8322	5.9	1.26741	1	0	0	0	8.6	0.65
1	37	0	49.3	20.5203	77	162	70	78.2	69	1282	161.123	17.3455	10.3	1.95827	0	1	2	0	9.6	0.94
1	28	0	64.7	23.8806	81	243	48	124.8	351	1536	60.5191	4.44564	6.3	1.26	1	0	0	0	8.8	3.96
0	29	0	70.5	24.9787	85	173	70	86.8	81	2146	184.1	12.9052	6.6	1.38519	0	0	1	1	7.4	1.43
1	33	0	65	24.1672	86	137	41	67.8	141	1636	190.7	5.1237	9	1.91111	0	1	1	0	8	8.71
1	25	0	71.5	24.5956	62	173	58	104.8	51	1733	137.28	37.6	19.5	2.98518	1	0	0	2	7.6	2.2
0	24	0	70.5	23.8304	90	178	68	84	130	1461	98.1816	4.79191	7.2	1.6	0	1	0	1	9	0.16
0	45	0	83	24.7843	89	165	100	40.4	123	1631	39.5853	2.14428	9	1.97778	1	1	0	1	7.8	0.15
0	38	0	64.2	21.2049	74	170	76	72.2	109	1529	119.469	2.8525	9.1	1.66272	0	1	1	0	9.4	0.14
1	32	0	55.5	24.6667	79	201	68	109.8	116	1328	130.902	51.8244	6.9	1.34593	0	1	1	1	21.6	0.36
0	24	0	71.5	23.6161	75	157	69	77	55	1349	156.3	4.19854	8.8	1.62963	1	1	0	1	7.4	0.15
1	24	0	59.7	24.3751	83	173	68	95.2	49	1483	74.8342	65.9764	18.7	3.83235	1	1	1	1	23	0.58
1	37	0	61	24.1288	72	194	71	106.6	82	1422	186.832	25.2684	7.8	1.38667	1	1	0	0	22.6	0.3
1	42	0	60	24.6548	93	146	65	63.2	89	1415	133.631	41.3768	11.6	2.6637	1	0	2	1	9.4	0.3
1	26	0	58.5	21.2295	80	220	66	129.4	123	1424	105.737	23.7683	8	1.58025	1	1	0	0	13.8	0.15
1	28	0	65	24.4646	81	216	59	124.2	164	1495	106.873	50.2205	8.3	1.66	0	1	0	0	7.6	0.36
1	23	0	53.8	21.0156	75	181	74	80.6	132	1433	76.9922	41.9814	9.4	1.74074	0	1	0	1	14.4	0.1
1	23	0	69	24.7409	68	219	68	135.2	79	1536	98.369	14.3181	10.1	1.6958	1	1	1	1	8.4	0.5
1	26	0	51	18.7328	72	191	77	90.8	116	1274	143.665	76.9637	10.5	1.86667	0	0	1	1	16.8	0.13
1	25	0	51	21.2279	84	234	73	123	190	1266	128.204	47.1441	13	2.6963	0	1	0	1	11.4	0.26
1	43	0	49.7	22.6899	104	156	70	75.2	54	1187	112.847	5.00481	7.5	1.92593	0	2	1	0	26.8	0.19
0	39	0	82.3	24.846	97	241	62	133.8	226	2539	54.7056	5.57493	9.7	2.32321	0	0	1	1	8.2	2.28
1	33	0	63.4	23.2874	102	220	73	130.2	84	1242	58.7062	19.3397	12.3	3.09778	2	1	0	2	12.6	5.88
1	20	0	50	22.8269	101	167	63	89.6	72	1067	108.015	25.7	6.8	1.6958	0	0	1	0	13.6	7.38
1	30	0	56	20.2004	102	155	73	64.2	89	1556	110.987	12.1	7	1.76296	0	1	0	1	8.6	3.07
0	29	0	73	24.6755	106	252	67	118.6	332	1673	83.4311	15.9	9.7	2.53877	0	0	0	1	8.4	0.76
0	22	0	72.5	22.8822	125	171	63	89.2	94	1556	67.7731	8.2	9.3971	2.90034	1	0	1	0	10	0.77
0	24	0	65	18.5879	106	124	53	58.8	61	1915	52.9233		5.16754	1.35249	0	0	0	0	23.4
0	23	0	80	24.1517	97	140	61	59.6	97	2052	61.2312	8.6827	9.51273	2.27836	1	2	1	0	7.2
1	39	0	60.5	24.8603	98	207	55	108.2	219	1630	115.395	31.9165	9.08673	2.19876	0	1	1	1	8.2
0	31	0	69.8	23.0546	110	152	60	57.4	173	2022	99.6	3.19769	6.95674	1.88949	0	1	1	0	13.2	0.64
0	37	0	61	21.6128	98	160	57	81	110	1797	544.7	34.1118	12.6469	3.06023	0	0	1	0	19.6	0.88
1	29	0	74.7	22.5516	97	128	35	78.8	71	1566	61.6744	24.8364	8.41731	2.016	1	1	0	1	12.6
1	31	0	58.3	21.6761	103	211	54	139.2	89	1298	82.9335	9.93708	12.726	3.23648	1	1	0	1	21.82	0.86
1	28	0	64.8	21.1592	85	176	55	104.8	81	1562	187.1	1.74292	6.89588	1.44728	1	2	0	0	12.2	0.68
0	20	0	54	23.3726	86	194	36	133.4	123	1397	143.3	30.3286	10.9003	2.31463	0	1	0	2	7.4	0.93
1	38	0	77.5	25.0194	67	193	49	119.6	122	1651	158.6	12.2189	13.438	2.22308	1	2	1	0	7.6	1.3
0	40	0	54	23.3726	75	199	60	127.4	58	1423	182.7	12.567	7.19408	1.33224	0	1	1	0	8.6
1	29	0	58.1	21.0843	79	156	47	96	65	1433	127.5	2.60768	7.28537	1.4211	1	1	0	1	7.8	1.76
0	32	0	50.8	20.6094	82	148	51	84.8	61	1106		14.3829	9.92656	2.00982	0	1	1	1	16.2	0.77
1	26	0	73	24.6755	91	155	30	94.6	152	1893	46.7	24.4337	19.116	4.29519	1	1	1	0	12.8	0.44
1	44	0	60.3	22.4197	75	175	43	113.4	93	1451	210.4	14.108	6.27514	1.16206	0	1	1	0	14.8	1.08
1	22	0	51.5	18.4661	71	175	52	103.4	98	1357	181.6	15.2118	10.2613	1.79889	0	0	1	0	20.8
1	23	0	56.5	20.0184	87	172	50	107.2	74	1504	131.3	49.7242	10.9611	2.35461	0	0	1	2	24.8	1.65
1	44	0	65	23.03	66	211	42	143	130	1578	97.2	24.1704	10.6751	1.73965	1	0	1	1	25.8	0.73
1	33	0	54.5	22.3948	96	162	32	104.6	127	1367	117.3	21.5563	9.64053	2.28516	0	0	1	1	20	0.4
0	24	0	74.5	23.5134	84	161	36	109.6	77	1800	121	7.2352	7.78439	1.61454	2	1	0	1	23.4	0.87
1	31	0	54.6	19.8142	79	158	47	99.6	57	1237	87.2	11.7756	12.2148	2.38264	1	1	0	0	21.6	0.45
1	45	0	54.7	20.8429	79	197	37	135.6	122	1157	32.8	16.6743	6.82894	1.33207	1	1	0	2	14.6	0.25
0	21	0	78	23.5479	82	131	36	80.2	74	1603	99	14.7954	10.955	2.21806	1	0	0	0	7.6	0.2
1	22	0	47	18.591	77	140	46	83.2	54	1263	87.8	7.50422	6.78025	1.28909	0	1	0	0	18.4	0.29
0	32	0	60	21.2585	90	222	56	154.4	58	1556	84.2	6.29822	5.60571	1.24571	0	0	0	0	4.8	0.52
1	49	0	45.5	21.9425	75	114	21	74.8	91	1275	910.1	10.615	7.88785	1.46071	0	1	0	0	5.6	1.18
0	19	0	77.5	24.4603	78	190	39	131.8	96	2348	28.9	6.44262	11.5636	2.22707	0	0	0	0	3.43	0.84
0	27	0	79	25.2	80	227	33	140.2	269	1945	325.5	22.0218	13.718	2.70972	1	1	1	0	2.83	0.67
1	28	0	56	21.875	77	153	53	83	85	1411		15.1979	9.0989	1.72992	0	1	0	0	2.8	0.43
1	25	0	56.5	21.5287	88	171	61	100.2	49	1609	39	15.1812	8.35645	1.81572	1	1	1	2	20.2	0.16
1	24	0	62.5	21.3741	90	129	39	79	55	1593	474.9	39.3494	8.18605	1.81912	0	0	1	0	15.1	0.28
0	22	0	61.5	18.5666	79	128	40	68.4	98	1673	275.6	2.27844	5.24057	1.02224	0	2	1	1	9	0.5
0	24	0	61.2	19.3157	102	185	58	115.2	59	1878	497.4	2.08248	8.74593	2.20268	1	0	1	1	14.6	0.68
0	36	0	60.2	20.3488	80	211	41	148.2	109	1312	739.6	3.92326	5.1006	1.00753	0	0	0	1	15.7	0.53
1	23	0	56	23.3091	75	195	46	135.4	68	1353	404.9	93.4514	11.5454	2.13803	1	1	0	1	14.8	0.76
1	36	0	48	22.5183	77	155	64	82.2	44	1200	183.4	19.8932	11.235	2.13603	1	0	0	0	15.7	0.35
1	46	0	59	22.7615	77	165	39	115.8	51	1400	106.8	34.3519	9.1841	1.74611	1	0	0	0	13.4	0.28
1	36	0	54.5	20.5126	91	170	47	113.2	49	1593	123.2	25.4972	9.8657	2.21674	0	0	0	0	8.2	0.35
1	24	0	46.8	18.72	79	156	54	89.4	63	1593	116.7	28.964	12.799	2.4966	2	0	0	1	2.8	0.17
1	25	0	55.6	20.6722	88	135	47	79.2	44	1417	108	29.7351	9.75007	2.11854	0	1	0	1	3.2	0.27
1	24	0	57.5	23.0332	69	156	42	102	59	1148	57.9	59.4114	6.4212	1.09398	2	2	0	1	3	0.25
1	28	0	55.5	23.1009	82	194	53	120.6	102	944	167.1	40.2633	8.98328	1.81884	2	0	0	1	3.9	0.22
0	45	0	76	24.8	80	209	53	140.4	78	1365	159.7	11.1701	5.70917	1.12774	1	1	0	1	7.1	0.93
1	26	0	61.5	23.4	75	202	46	144.2	59	1783	102.8	48.8229	9.06239	1.67822	0		0		10	0.91
1	25	0	53	22.1	75	156	29	105.2	109	1805	77.8	14.8564	5.484	1.01555	0	2	0	0	10	1.34
0	21	0	78	25.2	89	240	44	165.2	154	1752	134.7	22.8564	17.4181	3.82767	1	1	1	0	10	0.44
1	33	0	47.5	19	81	179	61	107	55	1374	179.6	7.74469	5.484	1.0968	0	1	1	1	10	0.16
0	25	0	58.2	24.5	81	256	70	154.8	156	1301	393.7	18.5747	11.2593	2.25187	0	1	0	1	3	0.57
0	42	1	99.5	33.2453	107	169	52	79	190	2077	129.3	42.7	29.4	7.76741	0		1		28.4	0.12
0	40	1	89.5	35.8516	84	219	47	90.2	409	2005	34	25.5899	15.8	3.27704	1	1	1	2	75.8	1.22
0	31	1	91	31.8616	92	214	55	85.6	367	2070	33.0147	14.3762	13.3	3.02123	0	1	0	0	8.6	1.288
0	40	1	112.2	37.0591	84	206	54	121.6	152	2223	69.7271	20.8673	14.8	3.06963	0	0	1	1	27.4	0.489
0	28	1	93.2	33.219	98	169	50	87.2	159	1467	129.1	22.4	15.4	3.72642	1	1	1	0	31.2	0.72
0	30	1	117.8	35.1757	78	171	52	95.4	118	2261	50.496	33.8363	11.1	2.13778	1	1	1	0	26.4	2.76
0	40	1	81	31.2488	96	288	59	213.8	76	1867	120.086	31.6191	11.4	2.70222	1	1	0	0	16	1.016
0	22	1	77.3	30.1953	89	187	50.3	85.7	255	1992	47.8002	8.92874	11.1	2.43926	1	0	0	0	14.4	0.73
0	36	1	94.2	31.1138	92	198	47	100.4	253	2019	38.2762	8.09582	10.9	2.47605	1	1	1	1	14.4	1.221
1	31	1	84	33.6485	93	175	57	41.4	383	1377	74.2765	6.62989	5.2	1.19407	0	1	1	0	14.8	0.75
0	36	1	120.2	38.5847	103	177	46	87.2	219	2648	161.6	20.7	19.2	4.88296	0	0	0	0	9.8	0.17
1	32	1	68.3	29.9548	79	179	60	99	100	1652	78.9945	11.3	13.8	2.69185	0	0	2	1	10.4	0.65
1	32	1	73.5	30.9917	83	174	64	87.6	112	1467	78.0868	57.428	11.7	2.39778	1	0	0	0	15.2
1	46	1	117.7	52.3111	103	159	55	75.8	141	1401	45.3527	67.7605	28	7.12099	0	0	1	0	14.4	0.27
1	39	1	81	34.6021	123	168	49	94	125	1535	44.8049	37.4137	17.5	5.31482	1	2	1	0	2.2	0.56
1	33	1	71.1	29.9798	93	206	60	108.2	189	1416	78.9858	85.6593	27.4	6.29185	0	1	1	0	1.4	1.38
1	37	1	85	34.049	108	171	52	87.6	157	1651	26.4526	71.7203	27.9	7.44	0	0	0	0	3.8	0.66
0	36	1	84.5	31.4173	96	200	56	105.2	194	1832	35.9	11.1	8.2	1.9437	0	1	1	1	6.4	0.25
0	29	1	85	30.1162	90	129	71	43.8	71	2103	19.5	7.1	5.6	1.24444	0	0	0	0	6	0.6
0	32	1	98.9	33.4302	92	174	50	85.4	193	2170	123.5	42.4	27.7	6.29235	0	1	0	2	11	0.23
1	45	1	77	30.0781	104	200	38	120.8	206	1424	79.5629	67.3935	10.4	2.67062	0	1	0	0	1	0.86
0	41	1	105	33.5153	117	197	39	126.4	158	1992	118.1	51.1	24.5	7.07778	1	1	0	1	9.2	0.71
0	39	1	95	31.0204	91	220	55	135.2	149	1960	61.4473	36.1967	4.5	1.01111	0	1	1	0	5	1.001
0	49	1	81.8	31.5574	85	284	67	185.2	159	1659	63.4939	18.0684	10.3	2.16173	0	2	0	1	21	0.84
1	45	1	79.8	35.7043	100	228	35.5	156.3	181	1370	27.114	55.9838	26.1	6.44444	0	0	0	0	4.2	0.63
0	39	1	91.3	30.8613	96	208	65	114.2	144	1693	140.6	54.3	19.4	4.59852	0	0	0	0	11	0.22
1	33	1	80.5	30.2985	105	154	52	83	95	1348	22.9	46.1	14.1	3.65556	0	1	1	1	13.4	0.72
1	28	1	101	40.9753	83	146	64	69.2	64	2104	93.9	66.6	9.7	1.9879	0	1	0	1	14	3.45
1	31	1	125.8	45.6525	98	158	55	83.6	97	2059	119.8		23.7	5.73482	0	0	2	0	6.4	0.34
1	38	1	88.9	36.0664	83	242	60	150	160	1598	121.974	38.1173	14.9	3.05358	0	1	0	1	10	0.91
0	39	1	99.5	34.2274	82	124	52	55.2	84	1926	37	26.6606	16.4	3.32049	0	0	1	1	14.6	1.08
1	29	1	84	34.9636	112	211	62	106.2	214	1646	52.1354	60.9841	8.2	2.26765	0	0	0	1
1	44	1	84.3	32.1216	94	188	68	98	110	1690	87.2947	38.0064	17.2	3.9921	0	0	1	1	9.4	1.55
0	22	1	103.8	31.3368	70	151	47	64.8	196	2269	15.63	3.32013	10.2	1.76296	0	1	1	0	8	0.79
1	35	1	86	35.796	71	236	55	151.2	149	1772	27.8	98.1	9.8	1.71802	0	0	1	1	11.2	0.41
1	23	1	111.5	42.4859	85	141	67	52.4	108	1827	73.1011	81.035	30.6	6.42222	1	2	1	1	52.2	0.18
1	44	1	100.5	39.2578	80	133	65	37.6	152	1821	99.0511	65.5855	8.8	1.73827	0	2	1	1	88.2	1.12
1	32	1	93	33.7495	76	163	69	78.6	77	1375	70.4419	53.5203	12.6	2.36444	0	1	1	1	20.8	1.63
0	46	1	96	31.7083	79	157	71	61.8	121	2034	27.1	8.34496	9.8	1.9116	1	0	0	0	33.2	0.66
1	28	1	78	33.3205	77	169	61	93.8	71	1576	68.7558	93.0617	6.8	1.29284	0	2	0	1	31.4	0.65
1	40	1	84	32.8125	108	164	60	93.8	51	1499	145.7	47.1163	14.3	3.81333	1	1	1	1	16	0.78
0	36	1	121	39.5102	107	232	60	145.4	133	2552	122.2	35.1	12.6	3.32889	1	2	1	1	12	0.1
1	40	1	71	31.5556	114	219	61	137.8	101	1151	18.6	51.0503	6.6	1.85778	0	0	1	2	22.2	0.92
0	36	1	134	40.0131	95	187	47	123.6	82	3016	155.7	38.2088	22.1	5.18395	0	0	1	0	7.6	0.69
1	35	1	95	32.872	105	206	71	75.6	297	1910	130.3	48.4493	18.8	4.87407	0	1	0	1	7.8
0	38	1	87.9	30.0605	109	322	58	195	345	1868	155.6	7.32216	7.9	2.12617	1	1	1	0	14.8	0.93
0	48	1	106.9	36.9896	102	190	67	105.4	88	2037	126.6	48	15.5	3.9037	1	1	1	0	8.8	0.59
0	32	1	86	31.2092	115	229	50	-142		1419	26.1	4.2	9.2	2.61235	1	2	0	1	8.4	0.73
1	50	1	117	45.1371	103	191	32	137.8	106	2358	171.5	85.5397	28.1	7.14642	1	1	1	1	18.6	0.23
0	22	1	93.9	29.9722	80	199	51	133.6	72	1971	50.1	30.9	9.6	1.8963	0	1	1	1	18.2	0.42
0	36	1	116	43.1291	92	137	24	81.8	156	2348		56.2	50.8	11.5398	0	0	0	1	32.6	0.45
0	38	1	112.5	39.3894	83	162	25	107	150	2286	133.1	53.9	19.6	4.01679	1	1	0	1	7.4	0.83
1	23	1	81.5	33.923	80	173	41	110.6	107	2076	264.2	59.9	15.2	3.00247	0	1	1	0	11.4	0.42
1	23	1	90.8	37.794	82	172	25	111.8	176	1811	267.2	73.5	11.7	2.36889	0	1	1	1	28.2	0.35
1	23	1	75	30.8185	82	150	36	103	55	1717	118.7	50.3	4.8	0.971852	0	0	0	1	20.58	0.73
1	21	1	79.6	29.9597	65	152	35	91.2	129	2004	218.6	46.9	9.4	1.50864	0	1	1	1	20.8	0.22
1	50	1	96.5	40.1665	77	240	49	171.8	96	1494	283.4	80.9	5.2	0.988642	0	2	1	2	19.8	0.61
1	41	1	79.6	29.9597	81	238	50	138	250	1212	244.4	40.8	14.1	2.1237	0	1	0	0	10	0.32
1	25	1	79.5	31.0547	84	134	31	93	50	1315	28	58	9.1	1.88741	0	2	0	0	10	0.29
1	50	1	73.5	31.8127	98	198	74	105.2	94	1303	72	33.2	7.3	1.76642	1	1	1	0	16.4	1.19
1	39	1	87	33.9844	81	169	38	101.4	148	1706	118.27	56.4	15	3	1	0	2	1	38.4	4.09
1	27	1	75	31.2175	78	135	31	88	80	1483	227.2	48	13.7	2.63852	0	1	0	1	11.6	1.78
1	46	1	82	37.4361	85	215	42	147.8	126	1125	181	93.4431	18	3.77778	1	0	0	2
1	33	1	110	42.9688	90	155	41	97.2	84	1813	185.3	87	12.7	2.82222	0	2	1	0	7.6	4.5
1	19	1	81	34.8293	80	156	32	98	130	1880	57.8	88.5	46.9	9.2642	0	1	1	2	20.32	4.01
1	45	1	83.5	34.3113	94	163	38	94	155	1304	255	66.6	34.5	8.00741	0	1	1	1	20.6	1.33
1	56	1	82	35.4917	84	141	45	81.6	72	1071	85.9	52.8	20.3	4.21037	1	1	2	1	20.2	0.37
1	37	1	95.5	33.8365	84	258	43	185	150	1901	141.6	81.6	15.4	3.19407	0	0	1	0	22.8	0.52
1	38	1	98.5	36.6225	98	175	55	79.4	203	1980	25.8	70.7	23	5.56543	1	1	2	0	2	0.8
1	36	1	80.5	33.0786	100	162	28	111.2	114	1773	59.6	44.1	10	2.46914	1	0	1	0	21.32	0.47
1	21	1	92.5	37.0534	82	188	42	130.8	76	1704	34	81.8	32.4	6.56	0	0	0	1	19.6	0.38
1	36	1	91.5	34.0199	95	189	26	104.6	292	1502	51.6	62.1	15.1	3.54197	0	0	1	1	15.2	0.56
1	36	1	79	33.3	105	155	37	93.6	122	1605	158.1	30	20.1	5.21111	0	1	0	1	16.4	0.42
1	51	1	102	42.4558	81	239	40	125.8	366	1954	25.6	68.7	15.5	3.1	0		1		22.2	0.49
1	39	1	79	36	72	190	51	124	75	1386	135.8	40.918	24.5	4.35556	1	2	1	0	18.8	0.28
1	37	1	68.4	30	75	166	36	111.4	93	1276	50.6	34	12.8	2.37037	0	1	1	1	38.8	0.32
1	35	1	90	36.0519	78	177	39	125.6	62	1652	37.7	77.8	7.1	1.36741	0	0	0	1	22.4	1.01
1	41	1	88	44.898	83	213	31	154.2	139	1466	36.6		14.6	2.9921	1	1	1	0	27.8	0.21
1	38	1	68	31.4684	96	186	27	93	330	1367	43.1	49.3	23.5	5.57037	1		1	0	22.2	0.46
1	48	1	72.5	33.5508	89	200	38	135.6	132	1477	22.4	42.8805	12.3791	2.72035	0	2	0	1	21.8	0.39
1	37	1	76.5	33.1112	88	149	42	92.8	71	1716	131.4	36.6876	11.6427	2.52978	0	2	1	2	17.2	0.21
1	48	1	70	35.7143	90	207	40	143	120	1774		86.6089	20.9538	4.65641	0	0	0	0	9.2	0.45
1	40	1	77.5	32.2581	102	131	39	74	90	1810	18.1	39.0464	9.06848	2.28391	1	1	0	1	6	0.37
1	48	1	91	40.4444	105	177	29	112.6	177	1786	171.3	79.1963	13.6875	3.54862	1	0	0	1	6	1.05
1	38	1	84.2	35.5035	90	129	39	60.8	146	1561	26.3	36.4349	28.7435	6.38745	0	0	0	2	5.5	0.56
0	49	1	102	34.8825	82	170	30	111	145	1988	206.5	23.4742	22.5909	4.57396	0	1	1	0	6.9	0.33
0	36	1	108	40.1547	97	176	26	100.4	248	2397		39.1456	14.6369	3.50563	1	0	0	2	8.3	0.21
1	36	1	76.8	30.3785	102	126	29	81.4	78	1274		21.4485	12.9451	3.26024	0	0	0	2	21.9	0.18
1	26	1	78	33.3205	99	203	27	132.8	216	1240		90.1349	23.3881	5.7171	1	2	1	2	4.73	0.22
0	29	1	102	32.1929	82	202	29	143.6	147	1960		22.7583	13.1094	2.65424	1	0	0	2	7.5	0.6
0	27	1	105.9	32.6852	87	184	26	109.6	242	2003		26.6573	9.25713	1.98857	0	0	1	1	10.19	0.25
1	31	1	88.5	35.4511	108	155	27	105.2	114	1231		83.5311	11.9166	3.17775	1	1	1	1	4.7	0.2
0	27	1	109	34.4022	91	152	41	89.8	106	2076		22.4993	18.903	4.24733	0	0	0	1	12	0.4
1	43	1	89	34.3351	80	189	41	130.4	88	1272		60.6277	18.0875	3.57284	0	2	0	0	5.4	0.43
1	23	1	82	31.2452	108	235	30	175.2	149	1640		62.8689	17.4241	4.64644	0	2	1	1	10.2	1.43
1	38	1	80	33.2986	95	184	34	115.2	174	1202		40.725	35.024	8.2155	0	0	0	0	13.2	0.22
1	22	1	87	30.8248	113	151	24	105.6	107	1618		63.4722	28.4393	7.9349	1	0	0	2	8.3	0.32
0	30	1	85.6	29.9709	87	153	33	92.6	137	1913		26.973	21.5442	4.628	0	0	1	1	7.3	0.83
1	41	1	82.5	30.303	95	205	36	150.2	94	1352		24.2441	15.4037	3.61321	0	1	1	0	5.7	0.12
0	31	1	116.8	32.6979	92	180	27	117.4	178	1585		17.9775	12.0566	2.73877	0	1	1	1	5.6	0.26
Male			BMI <25
Female			BMI >30
			BMI 25-29
